# Supplementary material for: Synthesis and Biological Evaluation of Curvularin-Type Derivatives with Potential Anti-Inflammatory, Anticancer, and Antimicrobial Activities
Source: Molecules. 2026 Mar 23;31(6):1061. doi: 10.3390/molecules31061061 (PMC13029060; doi:10.3390/molecules31061061)
Supplement: Supplementary file 1 [file molecules-31-01061-s001.zip]

Archive with 1 entries (1 files):
- molecules-4178468-supplementary.pdf
